# Supplementary material for: Ameliorative effects of Schisandrin B on Schistosoma mansoni-induced hepatic fibrosis in vivo
Source: PLoS Negl Trop Dis. 2021 Jun 23;15(6):e0009554. doi: 10.1371/journal.pntd.0009554 (PMC8259995; doi:10.1371/journal.pntd.0009554)
Supplement: S1 Table — (XLSX) [file pntd.0009554.s005.xlsx]

## Sheet: 工作表1 (2)
Species	Gene name	Primer pairs (5' - 3')	Genbank Accession	Amplicon size
Mus musculus	β-actin	Forward GTGACGTTGACATCCGTAAAGA	NM_007393	245
		Reverse GCCGGACTCATCGTACTCC
Mus musculus	Fibronectin	Forward ATGTGGACCCCTCCTGATAGT	NM_010233	124
		Reverse GCCCAGTGATTTCAGCAAAGG
Mus musculus	Collagen I	Forward GCTCCTCTTAGGGGCCACT	NM_007742	91
		Reverse ATTGGGGACCCTTAGGCCAT
Mus musculus	α-SMA	Forward CCCAGACATCAGGGAGTAATGG	NM_007392	104
		Reverse TCTATCGGATACTTCAGCGTCA
Mus musculus	TGF-β	Forward CCACCTGCAAGACCATCGAC	NM_011577	91
		Reverse CTGGCGAGCCTTAGTTTGGAC
Mus musculus	TNF-α	Forward CAGGCGGTGCCTATGTCTC	NM_013693	89
		Reverse CGATCACCCCGAAGTTCAGTAG
Mus musculus	MMP2	Forward GGACAAGTGGTCCGCGTAAA	NM_008610	75
		Reverse CCGACCGTTGAACAGGAAGG
Mus musculus	MMP9	Forward GCAGAGGCATACTTGTACCG	NM_013599	229
		Reverse TGATGTTATGATGGTCCCACTTG
Mus musculus	TIMP	Forward CGAGACCACCTTATACCAGCG	NM_001044384	108
		Reverse ATGACTGGGGTGTAGGCGTA
Mus musculus	NLRP3	Forward ATTACCCGCCCGAGAAAGG	NM_145827	83
		Reverse CATGAGTGTGGCTAGATCCAAG
Mus musculus	Caspase-1	Forward ACAAGGCACGGGACCTATG	NM_009807	237
		Reverse TCCCAGTCAGTCCTGGAAATG
Mus musculus	IL-18	Forward GTGAACCCCAGACCAGACTG	NM_008360	202
		Reverse CCTGGAACACGTTTCTGAAAGA
Mus musculus	IL-1β	Forward GAAATGCCACCTTTTGACAGTG	NM_008361	116
		Reverse TGGATGCTCTCATCAGGACAG
Mus musculus	GSDMD	Forward GTGTGTCAACCTGTCTATCAAGG	NM_026960	94
		Reverse CATGGCATCGTAGAAGTGGAAG
Mus musculus	Caspase-3	Forward CTCGCTCTGGTACGGATGTG	NM_009810	201
		Reverse TCCCATAAATGACCCCTTCATCA
Mus musculus	Caspase-8	Forward TGCTTGGACTACATCCCACAC	NM_009812	171
		Reverse GTTGCAGTCTAGGAAGTTGACC
Mus musculus	Caspase-9	Forward GGCTGTTAAACCCCTAGACCA	NM_015733	94
		Reverse TGACGGGTCCAGCTTCACTA
Mus musculus	BCL-2	Forward GCTACCGTCGTGACTTCGC	NM_177410	147
		Reverse CCCCACCGAACTCAAAGAAGG
Mus musculus	IL-2	Forward TGAGCAGGATGGAGAATTACAGG	NM_008366	120
		Reverse GTCCAAGTTCATCTTCTAGGCAC
Mus musculus	IFN-γ	Forward GCCACGGCACAGTCATTGA	NM_008337	201
		Reverse TGCTGATGGCCTGATTGTCTT
Mus musculus	IL-4	Forward CCCCAGCTAGTTGTCATCCTG	NM_021283	78
		Reverse CAAGTGATTTTTGTCGCATCCG
Mus musculus	IL-5	Forward GCAATGAGACGATGAGGCTTC	NM_010558	75
		Reverse GCCCCTGAAAGATTTCTCCAATG
Mus musculus	IL-10	Forward CTTACTGACTGGCATGAGGATCA	NM_010548	101
		Reverse GCAGCTCTAGGAGCATGTGG
